# Supplementary material for: Optimization of Extraction of Total Terpenoids from Phellinus igniarius Using Response Surface Methodology and Evaluation of Their Antioxidant Activity
Source: Molecules. 2026 Jun 3;31(11):1929. doi: 10.3390/molecules31111929 (PMC13257707; doi:10.3390/molecules31111929)
Supplement: Supplementary file 1 [file molecules-31-01929-s001.zip]

Archive with 1 entries (1 files):
- molecules-4326373-supplementary.pdf
